# Supplementary material for: Effects of remote group-based exercise on physical activity and well-being in postpartum women: a randomized controlled trial
Source: Int J Behav Nutr Phys Act. 2026 Feb 25;23:33. doi: 10.1186/s12966-026-01897-x (PMC13041501; doi:10.1186/s12966-026-01897-x)
Supplement: Supplementary file 3 — Supplementary Material 3. [file 12966_2026_1897_MOESM3_ESM.xlsx]

## Sheet: Additional file 3
Additional file 3. Components of the Postpartum remote group-based physical activity program
Phase	Session	Topics	Lecture	Exercise	Group communication
Supervised instructor-led exercise phase	1	Get moving with your baby	Overview of the intervention program	Stretching and strengthening the muscles around the shoulder blades	Participant self-introductions; sharing of initial impressions regarding class participation
			Benefits of physical activity	Quadruped exercises: cat and cow, bird dog
				Exercises with baby on mother's lap
				Stretching the muscles around the waist, sides, wrists, and ankles
				Diaphragmatic breathing
	2	Relieves lower back pain and stiff shoulders	Postpartum physical symptoms and posture	Posture self-check	Exchange of experiences regarding postpartum physical symptoms, changes, and self-care strategies; sharing of recent hobbies
				Stretching and strengthening the muscles around the shoulder blades
				Stretching the muscles around the neck, hip joints, waist, sides, wrists and ankles
				Quadruped exercises
	3	Core exercises	The role of the trunk and pelvic floor muscles	Stretching and strengthening the muscles around the shoulder blades	Discussion of individualized self-care goals (purpose, method, timing); reflection on changes and awareness gained through program participation
				Stretching the muscles around the waist, sides, wrists, and ankles
				Pelvic floor muscle training
				Supine core exercise: diaphragmatic breathing in the tabletop position, hip lift, leg raise, bicycle crunch
				Quadruped exercises
				Rhythmic stretching: 5-min standing full-body stretching for relaxation
	4	Making Physical Activity a Habit	Strategies to increase confidence to be physically active	Stretching and strengthening the muscles around the shoulder blades	Identification of personal motivators and optimal times for physical activity; collaborative goal-setting and planning of home-based activities
			Instructions on how to practice home exercise	Stretching the muscles around the neck, hip joints, waist, sides, and wrists
				Pelvic floor muscle training
				Supine core exercise
				Rhythmic fitness: 10-min standing full-body exercise to music, combining aerobic and strength movements
Participant-managed exercise phase	5	Sharing about home exercise	The benefits of walking and how to practice it	Stretching and strengthening the muscles around the shoulder blades	Review of home exercise adherence over the previous two weeks; discussion of perceived barriers, strategies, and action plans for continued participation
				Stretching the muscles around the waist, sides, wrists, and ankles
				Quadruped exercises
				Supine core exercise
				Rhythmic wakling: 10-min walking to music for aerobic exercise
	6	Physical Activity Maintenance	Explanation of follow-up assessment	Stretching and strengthening the muscles around the shoulder blades	Review of home exercise adherence during the previous two weeks; discussion of strategies for long-term physical activity maintenance and approaches to ongoing health management and well-being
			Tips for maintaining physical activity	Stretching the muscles around the neck, hip joints, waist, sides, wrists, and ankles
				Quadruped exercises
