# Supplementary material for: Effects of remote group-based exercise on physical activity and well-being in postpartum women: a randomized controlled trial
Source: Int J Behav Nutr Phys Act. 2026 Feb 25;23:33. doi: 10.1186/s12966-026-01897-x (PMC13041501; doi:10.1186/s12966-026-01897-x)
Supplement: Supplementary file 4 — Supplementary Material 4. [file 12966_2026_1897_MOESM4_ESM.xlsx]

## Sheet: Additional file 4
Additional file 4. Recommended exercise video (in Japanese).
Theme	YouTube Videos
Stretching
Shoulder pain prevention	https://youtu.be/JFIxjLJOTuM
Back pain prevention	https://youtu.be/rDW8tFtG4e0
Upper body strethcing	https://youtu.be/Vw0NLW2xYvI
Strengthening
Quadruped exercises	https://youtu.be/y1oeBJpvHZ4
Supine core exercise	https://youtu.be/zJszUss8-Vw
Exercises with baby on mother's lap	https://youtu.be/cMHSoI8t-RY
Rhythmic exercise
10 minutes walking	https://youtu.be/6JreLuR6XcQ
Rhythmic stretching	https://youtu.be/q4drsf2HGpw
Rhythmic fitness	https://youtu.be/nVvgGYMMbH8
